# Supplementary material for: Hidrox® and Chronic Cystitis: Biochemical Evaluation of Inflammation, Oxidative Stress, and Pain
Source: Antioxidants (Basel). 2021 Jun 29;10(7):1046. doi: 10.3390/antiox10071046 (PMC8300770; doi:10.3390/antiox10071046)
Supplement: Supplementary file 1 [file antioxidants-10-01046-s001.zip]

Archive with 1 entries (1 files):
- antioxidants-1228118-supplementary.xlsx
