# Supplementary material for: Hidrox® and Chronic Cystitis: Biochemical Evaluation of Inflammation, Oxidative Stress, and Pain
Source: Antioxidants (Basel). 2021 Jun 29;10(7):1046. doi: 10.3390/antiox10071046 (PMC8300770; doi:10.3390/antiox10071046)
Supplement: Supplementary file 1 [file antioxidants-10-01046-s001.zip › antioxidants-1228118-supplementary.xlsx]

## Sheet: Sheet1
SHAM	No.	0		CYP	No.	0		CYP+HD	No.	0
	1	0			1	3			1	1
	2	0			2	2			2	2
	3	0			3	3			3	1
	4	0			4	2			4	1
	5	0			5	3			5	1
	6	0			6	2			6	1
	7	0			7	2			7	1
	8	0			8	2			8	2
	9	0			9	3			9	1
	10	0			10	3			10	1
	11	0			11	3			11	1
	12	0			12	2			12	1
	13	0			13	3			13	1
	14	0			14	2			14	1
	15	0			15	3			15	1
	16	0			16	2			16	2
	17	0			17	2			17	1
	18	0			18	2			18	1
	19	0			19	3			19	1
	20	0			20	3			20	1
	n	20			n	20			n	20
	mean	0			mean	2.5			mean	1.2
	SD	0			SD	0.512989			SD	0.421637
	SE	0			SE	0.114708			SE	0.0942809
